# Supplementary material for: Association between Flexibility, Measured with the Back-Scratch Test, and the Odds of Oxytocin Administration during Labour and Caesarean Section
Source: J Clin Med. 2024 Sep 4;13(17):5245. doi: 10.3390/jcm13175245 (PMC11396226; doi:10.3390/jcm13175245)
Supplement: Supplementary file 1 [file jcm-13-05245-s001.zip]

Archive with 1 entries (1 files):
- jcm-3136341-supplementary.pdf
